# Supplementary material for: Lipid-dependent growth of Malassezia spp. in defined medium with single fatty acids
Source: FEMS Yeast Res. 2025 Aug 21;25:foaf043. doi: 10.1093/femsyr/foaf043 (PMC12416284; doi:10.1093/femsyr/foaf043)
Supplement: foaf043_Supplemental_File [file foaf043_supplemental_file.zip]

Archive with 1 entries (1 files):
- TABLES~1.XLS
