# Supplementary material for: Lipid-dependent growth of Malassezia spp. in defined medium with single fatty acids
Source: FEMS Yeast Res. 2025 Aug 21;25:foaf043. doi: 10.1093/femsyr/foaf043 (PMC12416284; doi:10.1093/femsyr/foaf043)
Supplement: foaf043_Supplemental_File [file foaf043_supplemental_file.zip › TABLES~1.XLS]

## Sheet: Negative
Name	Lipid Class/SubClass Abbreviation	Lipid Category/Class/SubClass
CAR 14:1	CAR	Fatty acyl carnitines[CAR]
NAE 20:5	Cer	Ceramides[Cer]
Cer 34:1;2	DG	Diacylglycerides[DG]
DG 28:0	DG	Diacylglycerides[DG]
PA 26:1	PA	Glycerophosphates[PA]
LPC 20:4	LPC	Monoacylglycerophosphocholines[LPC]
Cer 33:2;O2	Cer	Ceramides[Cer]
Cer 32:0;5	Cer	Ceramides[Cer]
Cer 33:2;3	Cer	Ceramides[Cer]
Cer 34:2;O3	Cer	Ceramides[Cer]
Cer 36:1;O3	Cer	Ceramides[Cer]
Cer 34:0;5	Cer	Ceramides[Cer]
DG 37:6	DG	Diacylglycerides[DG]
DG O-34:1	DG O	Acyl-alkylglycerides[DG O]
DG 37:5	DG	Diacylglycerides[DG]
LPE O-29:2;O	LPE	Monoacylglycerophosphoethanolamines[LPE]
LPS 21:6	LPS	Monoacylglycerophosphoserines[LPS]
Cer 36:3;O3	Cer	Ceramides[Cer]
LPC O-25:1	LPC O	Monoalkylglycerophosphocholines[LPC O]
DG 39:7	DG	Diacylglycerides[DG]
Cer 38:1;O2	Cer	Ceramides[Cer]
Cer 41:2;O2	Cer	Ceramides[Cer]
CE 16:0	CE	Cholesteryl esters [ST0102][CE]
Cer 40:0;O3	Cer	Ceramides[Cer]
CE 20:2	CE	Cholesteryl esters [ST0102][CE]
CL 66:2	CL	Glycerophosphoglycerophosphoglycerols[CL]
Cer 42:1;O	Cer	Ceramides[Cer]
DG 39:2	DG	Diacylglycerides[DG]
DG 39:0	DG	Diacylglycerides[DG]
Cer 41:0;O4	Cer	Ceramides[Cer]
Cer 44:1;O2	Cer	Ceramides[Cer]
PE 34:2	PE	Glycerophosphoethanolamines[PE]
PE O-35:0	PE	Glycerophosphoethanolamines[PE]
DG 40:0	DG	Diacylglycerides[DG]
Cer 42:0;O2	Cer	Ceramides[Cer]
Cer 44:2;O2	Cer	Ceramides[Cer]
TG 43:0	TG	Triradylglycerols[TG]
PG O-31:1	PG	Glycerophosphoglycerols[PG]
CE 20:0	CE	Cholesteryl esters [ST0102][CE]
TG 44:4	TG	Triradylglycerols[TG]
TG 42:2	TG	Triradylglycerols[TG]
DG 41:2	DG	Diacylglycerides[DG]
SM 34:2;O2	SM	Ceramide phosphocholines (sphingomyelins)[SM]
PE 38:2	PE	Glycerophosphoethanolamines[PE]
Cer 44:0	Cer	Ceramides[Cer]
PC 35:2	PC	Glycerophosphocholines[PC]
PS 34:0	PS	Glycerophosphoserines[PS]
PS 30:1	PS	Glycerophosphoserines[PS]
PG 36:3	PG	Glycerophosphoglycerols[PG]
MGDG 36:6	MGDG	Glycosyldiacylglycerols[MGDG]
MGDG 36:5	MGDG	Glycosyldiacylglycerols[MGDG]
CerPE 39:1;O2	CerPE	Ceramide phosphoethanolamines[CerPE]
PE 40:4	PE	Glycerophosphoethanolamines[PE]
PC 33:1	PC	Glycerophosphocholines[PC]
TG 47:5	TG	Triradylglycerols[TG]
DG 44:6	DG	Diacylglycerides[DG]
TG 47:4	TG	Triradylglycerols[TG]
SM 36:0;O2	SM	Ceramide phosphocholines (sphingomyelins)[SM]
PG 38:5	PG	Glycerophosphoglycerols[PG]
PG 38:4	PG	Glycerophosphoglycerols[PG]
TG 45:1	TG	Triradylglycerols[TG]
PE 40:2	PE	Glycerophosphoethanolamines[PE]
MGDG 34:2	MGDG	Glycosyldiacylglycerols[MGDG]
PE 42:5	PE	Glycerophosphoethanolamines[PE]
PS 38:5	PS	Glycerophosphoserines[PS]
MGDG 36:4	MGDG	Glycosyldiacylglycerols[MGDG]
PS 38:2	PS	Glycerophosphoserines[PS]
PS 38:1	PS	Glycerophosphoserines[PS]
SM 44:2;O2	SM	Ceramide phosphocholines (sphingomyelins)[SM]
PC 34:5	PC	Glycerophosphocholines[PC]
SM 39:1;O2	SM	Ceramide phosphocholines (sphingomyelins)[SM]
PC 38:9	PC	Glycerophosphocholines[PC]
ST 24:1;O5	ST	Sterols [ST01][ST]
PC 38:6	PC	Glycerophosphocholines[PC]
PC 26:0	PC	Glycerophosphocholines[PC]
PS 36:2	PS	Glycerophosphoserines[PS]
HexCer 42:0;O2	HexCer	Neutral glycosphingolipids[HexCer]
PC 31:2	PC	Glycerophosphocholines[PC]
PC O-40:5	PC O	Glycerophospholipids [GP]
PC 37:3	PC	Glycerophosphocholines[PC]
PC 37:1	PC	Glycerophosphocholines[PC]
Ubidecarenone	PR	Prenol lipids[PR]
TG 49:4	TG	Triradylglycerols[TG]
PC 40:7	TG	Triradylglycerols[TG]
HexCer 44:1;O2	HexCer	Neutral glycosphingolipids[HexCer]
PC 40:9	PC	Glycerophosphocholines[PC]
PI 38:3	PI	Glycerophosphoinositols[PI]
DGDG 30:0	DGDG	Glycosyldiacylglycerols[DGDG]
PS 42:9	PS	Glycerophosphoserines[PS]
PC 42:2	PC	Glycerophosphocholines[PC]
TG 52:19;O3	TG	Triradylglycerols[TG]
PC 42:11	PC	Glycerophosphocholines[PC]
PC 46:2	PC	Glycerophosphocholines[PC]
TG 54:5	TG	Triradylglycerols[TG]
PS 34:4	PS	Glycerophosphoserines[PS]
TG 55:5;O3	TG	Triradylglycerols[TG]
HexCer 41:0;O4	HexCer	Neutral glycosphingolipids[HexCer]
DGDG 34:0	DGDG	Glycosyldiacylglycerols[DGDG]
TG 64:16	TG	Triradylglycerols[TG]
HexCer 52:4;O6	HexCer	Neutral glycosphingolipids[HexCer]

## Sheet: Positive
Name	Lipid Class/SubClass Abbrevition	Lipid Category/Class/SubClass
TG 18:2	TG	Triradylglycerols[TG]
PS 24:1	PS	Glycerophosphoserines[PS]
PS 37:0	PS	Glycerophosphoserines[PS]
PA20:0	PA	Glycerophosphates[PA]
PS 37:1	PS	Glycerophosphoserines[PS]
PI 31:2	PI	Glycerophosphoinositols[PI]
PC 40:3	PC	Glycerophosphocholines[PC]
SM 43:2	SM	Ceramide phosphocholines (sphingomyelins)[SM]
Cer 38:0;O2	Cer	Ceramides[Cer]
PS 38:2	PS	Glycerophosphoserines[PS]
PS 36:0	PS	Glycerophosphoserines[PS]
PA 21:0	PA	Glycerophosphates[PA]
PS 36:1	PS	Glycerophosphoserines[PS]
PE 24:0	PE	Glycerophosphoethanolamines[PE]
PS 36:2	PS	Glycerophosphoserines[PS]
PG 37:2	PG	Glycerophosphoglycerols[PG]
PA 22:2	PA	Glycerophosphates[PA]
PS 16:0	PS	Glycerophosphoserines[PS]
TG 16:1	TG	Triradylglycerols[TG]
PA 44:7	PA	Glycerophosphates[PA]
PI 30:1	PI	Glycerophosphoinositols[PI]
PA 20:1	PA	Glycerophosphates[PA]
SM 41:2	SM	Ceramide phosphocholines (sphingomyelins)[SM]
PS 34:0	PS	Glycerophosphoserines[PS]
PS 34:1	PS	Glycerophosphoserines[PS]
PE 18:0	PE	Glycerophosphoethanolamines[PE]
PE 19:1	PE	Glycerophosphoethanolamines[PE]
PC 16:0	PC	Glycerophosphocholines[PC]
PC 34:1	PC	Glycerophosphocholines[PC]
PA 18:0	PA	Glycerophosphates[PA]
PA 20:0	PA	Glycerophosphates[PA]
PS 33:0	PS	Glycerophosphoserines[PS]
PG 34:1	PG	Glycerophosphoglycerols[PG]
SM 18:2	SM	Ceramide phosphocholines (sphingomyelins)[SM]
PC 35:2	PC	Glycerophosphocholines[PC]
PA 18:2	PA	Glycerophosphates[PA]
PE 35:1	PE	Glycerophosphoethanolamines[PE]
PA(20:0/17:1	PA	Glycerophosphates[PA]
PI 28:0	PI	Glycerophosphoinositols[PI]
PI 27:1	PI	Glycerophosphoinositols[PI]
PG 25:4	PG	Glycerophosphoglycerols[PG]
PA 20:0/19:1	PA	Glycerophosphates[PA]
DG 44:2	DG	Diacylglycerides[DG]
PS O-33:0	PS	Glycerophosphoserines[PS]
PA 40:4	PA	Glycerophosphates[PA]
PS 35:3	PS	Glycerophosphoserines[PS]
PS O-33:2	PS	Glycerophosphoserines[PS]
PS O-32:0	PS	Glycerophosphoserines[PS]
CerPE 36:1;O3	CerPE	Ceramide phosphoethanolamines[CerPE]
PS P-32:0	PS	Glycerophosphoserines[PS]
CL 72:8;O2	CL	Glycerophosphoglycerophosphoglycerols[CL]
PS P-34:4	PS	Glycerophosphoserines[PS]
Cer 37:2;O2	Cer	Ceramides[Cer]
FAHFA 24:0/22:4	FAHFA	Fatty Acid Estolide[FAHFA]
PE P-38:2	PE	Glycerophosphoethanolamines[PE]
FAHFA(22:6-(2-O-24:0))	FAHFA	Fatty Acid Estolide[FAHFA]
PS O-31:0	PS	Glycerophosphoserines[PS]
PS P-31:0	PS	Glycerophosphoserines[PS]
PC 32:4	PC	Glycerophosphocholines[PC]
PC 28:2;O3	PC	Glycerophosphocholines[PC]
ST 31:7;O10	ST	Sterols [ST01][ST]
PS 28:1	PS	Glycerophosphoserines[PS]
DG 20:4	DG	Diacylglycerides[DG]
PG 28:2	PG	Glycerophosphoglycerols[PG]
PS 27:1	PS	Glycerophosphoserines[PS]
PE 27:2	PE	Glycerophosphoethanolamines[PE]
DG 36:2	DG	Diacylglycerides[DG]
DG 37:4	DG	Diacylglycerides[DG]
CER 14:1	CER	Ceramides[Cer]
PA 29:0	PA	Glycerophosphates[PA]
DG 33:3	DG	Diacylglycerides[DG]
DG 32:2	DG	Diacylglycerides[DG]
Cer 33:0;O2	CER	Ceramides[Cer]
DG 14:1	DG	Diacylglycerides[DG]
DG 32:3	DG	Diacylglycerides[DG]
DG 30:0	DG	Diacylglycerides[DG]
PC 20:0	PC	Glycerophosphocholines[PC]
ST 28:1	ST	Sterols [ST01][ST]
FAHFA 18:2	FAHFA	Fatty Acid Estolide[FAHFA]
DG 30:2	DG	Diacylglycerides[DG]
PG 18:0	PG	Glycerophosphoglycerols[PG]
ST 29:4	ST	Sterols [ST01][ST]
NAT 18:4	NAT	N-acyl amines[NAT]
FA 22:5	FA	Fatty Acids and Conjugates[FA]
PG 20:5	PG	Glycerophosphoglycerols[PG]
PG 18:3	PG	Glycerophosphoglycerols[PG]
FA 14:1	FA	Fatty Acids and Conjugates[FA]
FA 4:2	FA	Fatty Acids and Conjugates[FA]
CL 78:10	CL	Glycerophosphoglycerophosphoglycerols[CL]
TG 64:4	TG	Triradylglycerols[TG]
TG 62:4	TG	Triradylglycerols[TG]
TG 62:3	TG	Triradylglycerols[TG]
TG 63:3	TG	Triradylglycerols[TG]
TG18:2	TG	Triradylglycerols[TG]
CL 18:1	CL	Glycerophosphoglycerophosphoglycerols[CL]
CL 78:1	CL	Glycerophosphoglycerophosphoglycerols[CL]
CL 78:2	CL	Glycerophosphoglycerophosphoglycerols[CL]
FA 16:1	FA	Fatty Acids and Conjugates[FA]
PI O-30:0	PI	Glycerophosphoinositols[PI]
NAASN 18:1	NAASN	Fatty Acyls [FA]
TG 22:1	TG	Triradylglycerols[TG]
FAHFA 36:4;O	FAHFA	Fatty Acid Estolide[FAHFA]
ST 28:1;O9	ST	Sterols [ST01][ST]
PC O-16:0	PC	Glycerophosphocholines[PC]
DG 12:0	DG	Diacylglycerides[DG]
Cer 33:1;O2	Cer	Ceramides[Cer]
Cer 32:1;O2	Cer	Ceramides[Cer]
Cer 34:2;O2	Cer	Ceramides[Cer]
CDP-DG 24:0	CDP-GP	CDP-diacylglycerols[CDP-GP]
Cer 15:2	Cer	Ceramides[Cer]
Cer 16:1	Cer	Ceramides[Cer]
Cer 34:1;O2	Cer	Ceramides[Cer]
PE 27:2;O	PE	Glycerophosphoethanolamines[PE]
SM(d18:2/14:0)	SM	Ceramide phosphocholines (sphingomyelins)[SM]
PA 38:3	PA	Glycerophosphates[PA]
FAHFA 22:4	FAHFA	Fatty Acid Estolide[FAHFA]
PI O-28:0	PI	Glycerophosphoinositols[PI]
CL 69:2	CL	Glycerophosphoglycerophosphoglycerols[CL]
CL 70:0	CL	Glycerophosphoglycerophosphoglycerols[CL]
Cer 47:0;O4	Cer	Ceramides[Cer]
PI O-28:1	PI	Glycerophosphoinositols[PI]
DG 22:4	DG	Diacylglycerides[DG]
PS P-33:0	PS	Glycerophosphoserines[PS]
PE O-35:1	PE	Glycerophosphoethanolamines[PE]
PA 40:3	PA	Glycerophosphates[PA]
PC P-35:2	PC	Glycerophosphocholines[PC]
SM 38:3;O2	SM	Ceramide phosphocholines (sphingomyelins)[SM]
lysyl-PG 16:0	lysyl-PG	Glycerophosphoglycerols[PG]
DGTS 36:6	DGTS	Betaine monoacylglycerols [DGTS]
PA 20:0/a-17:0	PA	Glycerophosphates[PA]
PS 33:0[iso2]	PS	Glycerophosphoserines[PS]
PE 22:1	PE	Glycerophosphoethanolamines[PE]
PE 20:0/18:0	PE	Glycerophosphoethanolamines[PE]
Cer 37:1;O2	Cer	Ceramides[Cer]
FAHFA 24:0;O	FAHFA	Fatty Acid Estolide[FAHFA]
Cer 18:1/26:0	Cer	Ceramides[Cer]
PS O-34:1	PS	Glycerophosphoserines[PS]
CerPE 38:1;O3	CerPE	Ceramide phosphoethanolamines[CerPE]
SM 41:2;O2	SM	Ceramide phosphocholines (sphingomyelins)[SM]
FA 0109	FA	Fatty Acids and Conjugates[FA]
PI O-30:1	PI	Glycerophosphoinositols[PI]
TG 54:6	TG	Triradylglycerols[TG]
PS 36:4	PS	Glycerophosphoserines[PS]
PS O-37:2	PS	Glycerophosphoserines[PS]
Cer 38:1;O2	Cer	Ceramides[Cer]
PC O-37:1	PC	Glycerophosphocholines[PC]
SM 42:2;O2	SM	Ceramide phosphocholines (sphingomyelins)[SM]
PS O-36:1	PS	Glycerophosphoserines[PS]
PA 43:6	PA	Glycerophosphates[PA]
PS O-36:0	PS	Glycerophosphoserines[PS]
PS O-38:2	PS	Glycerophosphoserines[PS]
SM 43:2;O2	SM	Ceramide phosphocholines (sphingomyelins)[SM]
HexCer 39:1;O3	HexCer	Neutral glycosphingolipids[HexCer]
PS 17:2	PS	Glycerophosphoserines[PS]
PI 33:1	PI	Glycerophosphoinositols[PI]
PS P-37:0	PS	Glycerophosphoserines[PS]
PA 39:0	PA	Glycerophosphates[PA]
ACer 50:1;O2	Acer	Acylceramides[ACer]
TG 55:5	TG	Triradylglycerols[TG]

## Sheet: LIPIDMAPS Nomenclature
Common Name	Lipid Class/SubClass	Abbreviation	Lipid Category/Class/SubClass and Abbreviature
Monoacyl/alkylglycerides	Monoradylglycerols	MG	Monoradylglycerols[MG]
Diacyl/alkylglycerides	Diacylglycerides	DG	Diacylglycerides[DG]
Acyl-alkylglycerides	Acyl-alkylglycerides	DG O	Acyl-alkylglycerides[DG O]
Triacyl/alkylglycerides	Triradylglycerols	TG	Triradylglycerols[TG]
Estolides	Estolides	TG-EST	Estolides[TG-EST]
Sulfoquinovosylmonoacylglycerols;	Glycosylmonoacylglycerols	SQMG	Glycosylmonoacylglycerols[SQMG]
Monogalactosylmonoacylglycerol	Glycosylmonoacylglycerols	MGMG	Glycosylmonoacylglycerols[MGMG]
Digalactosylmonoacylglycerol	Glycosylmonoacylglycerols	DGMG	Glycosylmonoacylglycerols[DGMG]
Sulfoquinovosyldiacylglycerols	Glycosyldiacylglycerols	SQDG	Glycosyldiacylglycerols[SQDG]
Monogalactosyldiacylglycerol	Glycosyldiacylglycerols	MGDG	Glycosyldiacylglycerols[MGDG]
Digalactosyldiacylglycerol	Glycosyldiacylglycerols	DGDG	Glycosyldiacylglycerols[DGDG]
Fatty acids	Fatty Acids and Conjugates	FA	Fatty Acids and Conjugates[FA]
Wax esters	Wax monoesters	WE	Wax monoesters[WE]
Wax diesters	Wax diesters	WD	Wax diesters[WD]
FA estolides (FAHFA)	Fatty Acid Estolide	FAHFA	Fatty Acid Estolide[FAHFA]
Short fatty esters*	Short fatty esters	SFE	Short fatty esters[SFE]
Fatty aldehydes	Fatty aldehydes	FAL	Fatty aldehydes[FAL]
Fatty alcohols	Fatty alcohols	FOH	Fatty alcohols[FOH]
Acyl carnitines	Fatty acyl carnitines	CAR	Fatty acyl carnitines[CAR]
Acyl CoAs	Fatty acyl CoAs	CoA	Fatty acyl CoAs[CoA]
N-acyl amines	N-acyl amines	NA	N-acyl amines[NA]
N-acyl ethanolamines	N-acyl ethanolamines (endocannabinoids)	NAE	N-acyl ethanolamines (endocannabinoids)[NAE]
N-acyl taurines	N-acyl amines	NAT	N-acyl amines[NAT]
Bis[monoacylglycero]phosphates	Monoacylglycerophosphomonoradylglycerols	BMP	Monoacylglycerophosphomonoradylglycerols[BMP]
Cardiolipins	Glycerophosphoglycerophosphoglycerols	CL	Glycerophosphoglycerophosphoglycerols[CL]
Phosphatidic acids	Glycerophosphates	PA	Glycerophosphates[PA]
Phosphatidylcholines	Glycerophosphocholines	PC	Glycerophosphocholines[PC]
Phosphatidylethanolamines	Glycerophosphoethanolamines	PE	Glycerophosphoethanolamines[PE]
Phosphatidylgylcerols	Glycerophosphoglycerols	PG	Glycerophosphoglycerols[PG]
Phosphatidylgylcerolphosphates	Glycerophosphoglycerophosphates	PGP	Glycerophosphoglycerophosphates[PGP]
Phosphatidylinositols	Glycerophosphoinositols	PI	Glycerophosphoinositols[PI]
Phosphatidylserines	Glycerophosphoserines	PS	Glycerophosphoserines[PS]
Lysophospholipids		Prefix L	[Prefix L]
Phosphatidylinositol-mannoside		PIM	[PIM]
Monoacylglycerophosphocholines	Monoacylglycerophosphocholines	LPC	Monoacylglycerophosphocholines[LPC]
Monoalkylglycerophosphocholines	Monoalkylglycerophosphocholines	LPC O	Monoalkylglycerophosphocholines[LPC O]
Monoacylglycerophosphoethanolamines	Monoacylglycerophosphoethanolamines	LPE	Monoacylglycerophosphoethanolamines[LPE]
Monoacylglycerophosphoserines	Monoacylglycerophosphoserines	LPS	Monoacylglycerophosphoserines[LPS]
Phosphatidylinositol-monophosphates	Glycerophosphoinositol monophosphates [GP07]	PIP	Glycerophosphoinositol monophosphates [GP07][PIP]
Phosphatidylinositol-3-phosphates	Glycerophosphoinositol monophosphates [GP07]	PIP[3’]	Glycerophosphoinositol monophosphates [GP07][PIP[3’]]
Phosphatidylinositol-4-phosphates	Glycerophosphoinositol monophosphates [GP07]	PIP[4’]	Glycerophosphoinositol monophosphates [GP07][PIP[4’]]
Phosphatidylinositol-5-phosphates	Glycerophosphoinositol monophosphates [GP07]	PIP[5’]	Glycerophosphoinositol monophosphates [GP07][PIP[5’]]
Phosphatidylinositol-bisphosphates	Glycerophosphoinositol bisphosphates [GP08]	PIP2	Glycerophosphoinositol bisphosphates [GP08][PIP2]
Phosphatidylinositol-3,4-bisphosphates	Glycerophosphoinositol bisphosphates [GP08]	PIP2[3’,4’]	Glycerophosphoinositol bisphosphates [GP08][PIP2[3’,4’]]
Phosphatidylinositol-3,5-bisphosphates	Glycerophosphoinositol bisphosphates [GP08]	PIP2[3’,5’]	Glycerophosphoinositol bisphosphates [GP08][PIP2[3’,5’]]
Phosphatidylinositol-4,5-bisphosphates	Glycerophosphoinositol bisphosphates [GP08]	PIP2[4’,5’]	Glycerophosphoinositol bisphosphates [GP08][PIP2[4’,5’]]
Phosphatidylinositol-trisphosphates	Glycerophosphoinositol trisphosphates [GP09]	PIP3	Glycerophosphoinositol trisphosphates [GP09][PIP3]
N-Alkyl PS		PS-N[Alk]	[PS-N[Alk]]
N-Acyl PS		PS-N[FA]	[PS-N[FA]]
Phosphatidylserine-carboxyalkylpyrroles		PS-CAP	[PS-CAP]
Phosphatidylserine-malondialdehydes		PS-MDE	[PS-MDE]
N-Alkyl PE		PE-N[Alk]	[PE-N[Alk]]
N-Acyl PE		PE-N[FA]	[PE-N[FA]]
Phosphatidylethanolamine-carboxyalkylpyrroles		PE-CAP	[PE-CAP]
Phosphatidylethanolamine-glucosides		PE-Glu	[PE-Glu]
Phosphatidylethanolamine-glucuronides		PE-GluA	[PE-GluA]
Phosphatidylethanolamine-α-ketoglucoside		PE-GluK	[PE-GluK]
Phosphatidylethanolamine-carboxymethylates		PE-CM	[PE-CM]
Phosphatidylethanolamine-carboxyethylates		PE-CE	[PE-CE]
Phosphatidylethanolamine-formamides		PE-FA	[PE-FA]
Phosphatidylethanolamine-carbamides		PE-CA	[PE-CA]
Phosphatidyethanolamine- malondialdehydes		PE-MDE	[PE-MDE]
Phosphatidylethanolamine-hydroxynonenals		PE-HNE	[PE-HNE]
Phosphatidylethanolamine-isolevuglandins		PE-isoLG	[PE-isoLG]
Sphingoid bases	Sphingoid bases	SPB	Sphingoid bases[SPB]
Sphingoid base-phosphates	Sphingoid bases	SPBP	Sphingoid bases[SPBP]
Lysoinositolphosphorylceramides	Lysoceramide phosphoinositols	LIPC	Lysoceramide phosphoinositols[LIPC]
Lysosphingomyelin	Lysosphingomyelins and lysoglycosphingolipids	LSM	Lysosphingomyelins and lysoglycosphingolipids[LSM]
Ceramides	Ceramides	Cer	Ceramides[Cer]
Ceramide-phosphates	Ceramide phosphates	CerP	Ceramide phosphates[CerP]
Acyl Ceramides	Acylceramides	ACer	Acylceramides[ACer]
Sphingomyelins	Ceramide phosphocholines (sphingomyelins)	SM	Ceramide phosphocholines (sphingomyelins)[SM]
Ethanolaminephosphorylceramides	Ceramide phosphoethanolamines	CerPE	Ceramide phosphoethanolamines[CerPE]
Glycosylinositolphosphorylceramides	Ceramide phosphoinositols	GIPC	Ceramide phosphoinositols[GIPC]
Mannosyl-inositolphosphoceramides	Ceramide phosphoinositols	MIPC	Ceramide phosphoinositols[MIPC]
Mannosyl-diinositolphosphoceramide	Ceramide phosphoinositols	M(IP)2C	Ceramide phosphoinositols[M(IP)2C]
Hexosylceramides	Neutral glycosphingolipids	HexCer	Neutral glycosphingolipids[HexCer]
Glucosylceramide	Neutral glycosphingolipids	GlcCer	Neutral glycosphingolipids[GlcCer]
Galactosylceramide	Neutral glycosphingolipids	GalCer	Neutral glycosphingolipids[GalCer]
Dihexosylceramides	Neutral glycosphingolipids	Hex2Cer	Neutral glycosphingolipids[Hex2Cer]
Lactosylceramide	Neutral glycosphingolipids	LacCer	Neutral glycosphingolipids[LacCer]
Sulfatides	Sulfoglycosphingolipids (sulfatides)	SHexCer	Sulfoglycosphingolipids (sulfatides)[SHexCer]
Free cholesterol = cholesterol		FC	[FC]
Sterols	Sterols [ST01]	ST	Sterols [ST01][ST]
Cholesteryl ester	Cholesteryl esters [ST0102]	CE	Cholesteryl esters [ST0102][CE]
Steryl esters	Steryl esters [ST0102]	SE	Steryl esters [ST0102][SE]
Bile acids	Bile acids and derivatives [ST04]	BA	Bile acids and derivatives [ST04][BA]
Sterylglycosides	Sterylglycosides	SG	Sterylglycosides[SG]
Acylsterylglycosides	Monoradylglycosterols	ASG	Monoradylglycosterols[ASG]
Ubiquinones	Prenol lipids	PR	Prenol lipids[PR]
Glycerophospholipids [GP]	CDP-diacylglycerols	CDP-GP	CDP-diacylglycerols[CDP-GP]
	Betaine monoacylglycerols	DGTS	Betaine monoacylglycerols [DGTS]
